# Supplementary material for: Fish Fillet Analogue Using Formulation Based on Mushroom (Pleurotus ostreatus) and Enzymatic Treatment: Texture, Sensory, Aromatic Profile and Physicochemical Characterization
Source: Foods. 2024 Jul 26;13(15):2358. doi: 10.3390/foods13152358 (PMC11311425; doi:10.3390/foods13152358)
Supplement: Supplementary file 1 [file foods-13-02358-s001.zip]

Archive with 1 entries (1 files):
- foods-3117619-supplementary.pdf
